# Supplementary material for: Immunotherapies targeting the oncogenic fusion gene CLDN18-ARHGAP in gastric cancer
Source: EMBO Mol Med. 2024 Aug 20;16(9):2170–87. doi: 10.1038/s44321-024-00120-3 (PMC11393071; doi:10.1038/s44321-024-00120-3)
Supplement: Supplementary file 3 — Source data Fig. 1 [file 44321_2024_120_MOESM3_ESM.zip]

Archive with 5 entries (2 files):
- Figure1 Source Data/
- Figure1 Source Data/Fig. 1A/
- Figure1 Source Data/Fig. 1A/Fig.1A.xlsx
- Figure1 Source Data/Fig. 1C/
- Figure1 Source Data/Fig. 1C/Fig. 1C.tif
