# Supplementary material for: Immunotherapies targeting the oncogenic fusion gene CLDN18-ARHGAP in gastric cancer
Source: EMBO Mol Med. 2024 Aug 20;16(9):2170–87. doi: 10.1038/s44321-024-00120-3 (PMC11393071; doi:10.1038/s44321-024-00120-3)
Supplement: Supplementary file 4 — Source data Fig. 2 [file 44321_2024_120_MOESM4_ESM.zip]

Archive with 32 entries (24 files):
- Figure2 Source Data/
- Figure2 Source Data/Fig. 2A/
- Figure2 Source Data/Fig. 2A/Fig. 2A.tif
- Figure2 Source Data/Fig. 2A/Fig. 2A.xlsx
- Figure2 Source Data/Fig. 2B/
- Figure2 Source Data/Fig. 2B/Fig. 2B.xlsx
- Figure2 Source Data/Fig. 2C/
- Figure2 Source Data/Fig. 2C/A01 DMSO.fcs
- Figure2 Source Data/Fig. 2C/A02 P1.fcs
- Figure2 Source Data/Fig. 2C/A03 P2.fcs
- Figure2 Source Data/Fig. 2C/A04 P3.fcs
- Figure2 Source Data/Fig. 2C/A05 P4.fcs
- Figure2 Source Data/Fig. 2C/A06 WT1-1.fcs
- Figure2 Source Data/Fig. 2C/A07 WT1-2.fcs
- Figure2 Source Data/Fig. 2C/A08 WT2-1.fcs
- Figure2 Source Data/Fig. 2C/A09 WT2-2.fcs
- Figure2 Source Data/Fig. 2C/A10 WT3-1.fcs
- Figure2 Source Data/Fig. 2C/A11 WT3-2.fcs
- Figure2 Source Data/Fig. 2C/A12 WT4-1.fcs
- Figure2 Source Data/Fig. 2C/B01 WT4-2.fcs
- Figure2 Source Data/Fig. 2C/Fig. 2C.xlsx
- Figure2 Source Data/Fig. 2D/
- Figure2 Source Data/Fig. 2D/Fig. 2D.tif
- Figure2 Source Data/Fig. 2D/Fig. 2D.xlsx
- Figure2 Source Data/Fig. 2E/
- Figure2 Source Data/Fig. 2E/Fig. 2E.xlsx
- Figure2 Source Data/Fig. 2F/
- Figure2 Source Data/Fig. 2F/DMSO.fcs
- Figure2 Source Data/Fig. 2F/Fig. 2F.xlsx
- Figure2 Source Data/Fig. 2F/P1.fcs
- Figure2 Source Data/Fig. 2G/
- Figure2 Source Data/Fig. 2G/Fig. 2G.xlsx
