# Supplementary material for: Immunotherapies targeting the oncogenic fusion gene CLDN18-ARHGAP in gastric cancer
Source: EMBO Mol Med. 2024 Aug 20;16(9):2170–87. doi: 10.1038/s44321-024-00120-3 (PMC11393071; doi:10.1038/s44321-024-00120-3)
Supplement: Supplementary file 4 — Source data Fig. 2 [file 44321_2024_120_MOESM4_ESM.zip › Figure2 Source Data/Fig. 2A/Fig. 2A.xlsx]

## Sheet: Sheet1
P1	197	203
P2	52	41
P3	32	7
P4	56	51
WT1-1	2	16
WT2-1	84	55
WT3-1	62	57
WT4-1	45	40
WT1-2	57	32
WT2-2	43	39
WT3-2	67	43
WT4-2	48	35
DMSO	31	69
