# Supplementary material for: Immunotherapies targeting the oncogenic fusion gene CLDN18-ARHGAP in gastric cancer
Source: EMBO Mol Med. 2024 Aug 20;16(9):2170–87. doi: 10.1038/s44321-024-00120-3 (PMC11393071; doi:10.1038/s44321-024-00120-3)
Supplement: Supplementary file 4 — Source data Fig. 2 [file 44321_2024_120_MOESM4_ESM.zip › Figure2 Source Data/Fig. 2B/Fig. 2B.xlsx]

## Sheet: Sheet1
P1	P2	P3	P4	WT1-1	WT2-1	WT3-1	WT4-1	WT1-2	WT2-2	WT3-2	WT4-2	DMSO
1.38	0.94	1.07	1.23	0.99	1.36454	0.960376	0.539698	1.10442	0.744059	1.87679	1.38837	1.03
3.32	0.98	1.34	1.76	0.83	1.51442	0.817212	1.47151	0.837272	0.690289	1.53109	1.65183	0.94
2	1.02	0.97	1.39	0.89	1.27969	0.93726	1.42595	0.915237	0.778272	1.7188	1.81819	1.02
