# Supplementary material for: Immunotherapies targeting the oncogenic fusion gene CLDN18-ARHGAP in gastric cancer
Source: EMBO Mol Med. 2024 Aug 20;16(9):2170–87. doi: 10.1038/s44321-024-00120-3 (PMC11393071; doi:10.1038/s44321-024-00120-3)
Supplement: Supplementary file 4 — Source data Fig. 2 [file 44321_2024_120_MOESM4_ESM.zip › Figure2 Source Data/Fig. 2C/Fig. 2C.xlsx]

## Sheet: Sheet1
DMSO	0
P1	0.0131
P2	0
P3	0
P4	0
WT1-1	0.0017
WT2-1	0.0014
WT3-1	0
WT4-1	0.0014
WT1-2	0
WT2-2	0.0045
WT3-2	0.0011
WT4-2	0
