# Supplementary material for: Immunotherapies targeting the oncogenic fusion gene CLDN18-ARHGAP in gastric cancer
Source: EMBO Mol Med. 2024 Aug 20;16(9):2170–87. doi: 10.1038/s44321-024-00120-3 (PMC11393071; doi:10.1038/s44321-024-00120-3)
Supplement: Supplementary file 4 — Source data Fig. 2 [file 44321_2024_120_MOESM4_ESM.zip › Figure2 Source Data/Fig. 2F/Fig. 2F.xlsx]

## Sheet: Sheet1
	DMSO	P1
CD8+CD137+	0	1.78
CD8+TET+	0	1.06
TET+CD137+	0	1.14
