# Supplementary material for: Immunotherapies targeting the oncogenic fusion gene CLDN18-ARHGAP in gastric cancer
Source: EMBO Mol Med. 2024 Aug 20;16(9):2170–87. doi: 10.1038/s44321-024-00120-3 (PMC11393071; doi:10.1038/s44321-024-00120-3)
Supplement: Supplementary file 4 — Source data Fig. 2 [file 44321_2024_120_MOESM4_ESM.zip › Figure2 Source Data/Fig. 2G/Fig. 2G.xlsx]

## Sheet: Sheet1
	NRT+APC+P1	NRT+APC+WT1-1	NRT+APC
TNF-a	3.51309	1.16491	0.882803
	2.57867	1.20831	1.03008
	2.96564	1.92929	1.08711
IFN-v	5.16409	0.843645	1.19409
	3.14582	1.58886	0.781505
	5.8231	2.97785	1.02441
IL-6	5.9794	1.40438	0.900962
	2.33234	1.62897	0.86007
	4.51927	5.70096	1.23896
