# Supplementary material for: Immunotherapies targeting the oncogenic fusion gene CLDN18-ARHGAP in gastric cancer
Source: EMBO Mol Med. 2024 Aug 20;16(9):2170–87. doi: 10.1038/s44321-024-00120-3 (PMC11393071; doi:10.1038/s44321-024-00120-3)
Supplement: Supplementary file 5 — Source data Fig. 3 [file 44321_2024_120_MOESM5_ESM.zip]

Archive with 29 entries (22 files):
- Figure3 Source Data/
- Figure3 Source Data/Fig. 3A/
- Figure3 Source Data/Fig. 3A/Fig. 3A.tif
- Figure3 Source Data/Fig. 3B/
- Figure3 Source Data/Fig. 3B/Fig. 3B.xlsx
- Figure3 Source Data/Fig. 3B/NRT1.fcs
- Figure3 Source Data/Fig. 3B/NRT2.fcs
- Figure3 Source Data/Fig. 3B/NRT3.fcs
- Figure3 Source Data/Fig. 3B/NRT4.fcs
- Figure3 Source Data/Fig. 3B/T1.fcs
- Figure3 Source Data/Fig. 3B/T2.fcs
- Figure3 Source Data/Fig. 3B/T3.fcs
- Figure3 Source Data/Fig. 3B/T4.fcs
- Figure3 Source Data/Fig. 3C/
- Figure3 Source Data/Fig. 3C/A01 NRT1.fcs
- Figure3 Source Data/Fig. 3C/A02 NRT2.fcs
- Figure3 Source Data/Fig. 3C/A03 NRT3.fcs
- Figure3 Source Data/Fig. 3C/A04 NRT4.fcs
- Figure3 Source Data/Fig. 3C/A05 T1.fcs
- Figure3 Source Data/Fig. 3C/A06 T2.fcs
- Figure3 Source Data/Fig. 3C/A07 T3.fcs
- Figure3 Source Data/Fig. 3C/A08 T4.fcs
- Figure3 Source Data/Fig. 3C/Fig. 3C.xlsx
- Figure3 Source Data/Fig. 3F/
- Figure3 Source Data/Fig. 3F/Fig. 3F.xlsx
- Figure3 Source Data/Fig. 3G/
- Figure3 Source Data/Fig. 3G/Fig. 3G.xlsx
- Figure3 Source Data/Fig. 3H/
- Figure3 Source Data/Fig. 3H/Fig. 3H.tif
