# Supplementary material for: Immunotherapies targeting the oncogenic fusion gene CLDN18-ARHGAP in gastric cancer
Source: EMBO Mol Med. 2024 Aug 20;16(9):2170–87. doi: 10.1038/s44321-024-00120-3 (PMC11393071; doi:10.1038/s44321-024-00120-3)
Supplement: Supplementary file 5 — Source data Fig. 3 [file 44321_2024_120_MOESM5_ESM.zip › Figure3 Source Data/Fig. 3B/Fig. 3B.xlsx]

## Sheet: Sheet1
T	NRT
48.8	65.3
54.3	63.8
51.6	64.1
57.3	64.7
