# Supplementary material for: Immunotherapies targeting the oncogenic fusion gene CLDN18-ARHGAP in gastric cancer
Source: EMBO Mol Med. 2024 Aug 20;16(9):2170–87. doi: 10.1038/s44321-024-00120-3 (PMC11393071; doi:10.1038/s44321-024-00120-3)
Supplement: Supplementary file 5 — Source data Fig. 3 [file 44321_2024_120_MOESM5_ESM.zip › Figure3 Source Data/Fig. 3C/Fig. 3C.xlsx]

## Sheet: Sheet1
T	NRT
30.0	32.4
26.4	35.8
26.5	38.2
30.8	35.1
