# Supplementary material for: Immunotherapies targeting the oncogenic fusion gene CLDN18-ARHGAP in gastric cancer
Source: EMBO Mol Med. 2024 Aug 20;16(9):2170–87. doi: 10.1038/s44321-024-00120-3 (PMC11393071; doi:10.1038/s44321-024-00120-3)
Supplement: Supplementary file 5 — Source data Fig. 3 [file 44321_2024_120_MOESM5_ESM.zip › Figure3 Source Data/Fig. 3F/Fig. 3F.xlsx]

## Sheet: Sheet1
Tumor volume(mm3) Days	T1	T2	T3	T4	T5	T6		NRT1	NRT2	NRT3	NRT4	NRT5	NRT6
8	145.51	51.36	76.61	85.4	122.37	148.09		64.78	90.99	47.91	77.71	82.59	143.37
11	203.64	54.65	96.29	88.6	87.26	183.14		74.89	66.66	54.55	111.47	69.54	153.34
14	183.05	64.06	76.55	96.89	83.87	143.77		52.84	95.58	29.68	61.19	42.61	107.23
17	166.26	40.76	76.02	103.7	102.97	116.13		21.22	20.32	35.18	59.8	47.36	68.46
20	158.37	99.23	78.76	84.41	91.37	71.93		25.89	46.16	0	63.44	39.65	60.478
