# Supplementary material for: Immunotherapies targeting the oncogenic fusion gene CLDN18-ARHGAP in gastric cancer
Source: EMBO Mol Med. 2024 Aug 20;16(9):2170–87. doi: 10.1038/s44321-024-00120-3 (PMC11393071; doi:10.1038/s44321-024-00120-3)
Supplement: Supplementary file 5 — Source data Fig. 3 [file 44321_2024_120_MOESM5_ESM.zip › Figure3 Source Data/Fig. 3G/Fig. 3G.xlsx]

## Sheet: Sheet1
Body Weight(g) Days	T1	T2	T3	T4	T5	T6		NRT1	NRT2	NRT3	NRT4	NRT5	NRT6
8	0.925136	1.03292	0.938609	1.10477	0.956573	1.0419		0.897862	1.1924	0.969121	0.978622	0.950119	1.01188
11	0.89819	1.00148	0.965554	1.0913	0.970045	1.02394		0.893112	1.2209	0.969121	0.964371	0.954869	1.00238
14	0.952082	1.0419	1.00597	1.12274	1.01945	1.10477		0.978622	1.25891	0.973872	0.983373	0.992874	1.03088
17	0.907172	0.996991	1.05537	1.09579	1.05088	1.08232		0.973872	1.24941	0.821853	0.760095	0.997625	0.902613
20	0.749989	1.00148	1.03741	1.1407	1.02843	1.05986		0.926366	1.16865	0.888361	0.855107	1.03088	0.902613
