# Supplementary material for: Immunotherapies targeting the oncogenic fusion gene CLDN18-ARHGAP in gastric cancer
Source: EMBO Mol Med. 2024 Aug 20;16(9):2170–87. doi: 10.1038/s44321-024-00120-3 (PMC11393071; doi:10.1038/s44321-024-00120-3)
Supplement: Supplementary file 6 — Source data Fig. 4 [file 44321_2024_120_MOESM6_ESM.zip]

Archive with 7 entries (3 files):
- Figure4 Source Data/
- Figure4 Source Data/Fig. 4A/
- Figure4 Source Data/Fig. 4A/Fig. 4A.xlsx
- Figure4 Source Data/Fig. 4B/
- Figure4 Source Data/Fig. 4B/Fig. 4B.xlsx
- Figure4 Source Data/Fig. 4C/
- Figure4 Source Data/Fig. 4C/Fig. 4C.xlsx
