# Supplementary material for: Immunotherapies targeting the oncogenic fusion gene CLDN18-ARHGAP in gastric cancer
Source: EMBO Mol Med. 2024 Aug 20;16(9):2170–87. doi: 10.1038/s44321-024-00120-3 (PMC11393071; doi:10.1038/s44321-024-00120-3)
Supplement: Supplementary file 6 — Source data Fig. 4 [file 44321_2024_120_MOESM6_ESM.zip › Figure4 Source Data/Fig. 4A/Fig. 4A.xlsx]

## Sheet: Sheet1
Tumor CD8+ T			Tumor Treg			Tumor M1			Tumor M2			Tumor MDSC			Tumor DC
MFC NC	MFC OE		MFC NC	MFC OE		MFC NC	MFC OE		MFC NC	MFC OE		MFC NC	MFC OE		MFC NC	MFC OE
23.3	42.5		1.09	2.15		5.84	1.64		11.4	21.1		45.6	30.1		35.6	46
19.9	25.3		0.81	1.87		16.5	6.25		19	19.8		21.3	32.1		39.4	30.8
20.5	20.1		1	1.21		21.8	12.4		13.4	13		24.2	37.2		30.7	48.8
20.2	11.4		0.61	4.86		1.92	28.2		15.6	24.2		29.4	35.9		49.2	36.6
23	11		1.14	1.95		16.2	7.42		14.4	10.7		35	69.6		25.2	33
14.9	7.62		1.37	1.72		0.67	10.6		8.03	22.1		31.7	70.5		41.9	40.3
