# Supplementary material for: Immunotherapies targeting the oncogenic fusion gene CLDN18-ARHGAP in gastric cancer
Source: EMBO Mol Med. 2024 Aug 20;16(9):2170–87. doi: 10.1038/s44321-024-00120-3 (PMC11393071; doi:10.1038/s44321-024-00120-3)
Supplement: Supplementary file 6 — Source data Fig. 4 [file 44321_2024_120_MOESM6_ESM.zip › Figure4 Source Data/Fig. 4B/Fig. 4B.xlsx]

## Sheet: Sheet1
Spleen CD8+ T			Spleen Treg			Spleen M1			Spleen M2			Spleen MDSC			Spleen DC
MFC NC	MFC OE		MFC NC	MFC OE		MFC NC	MFC OE		MFC NC	MFC OE		MFC NC	MFC OE		MFC NC	MFC OE
25.7	27.9		4.03	5.04		10.5	4.94		9.1	8.3		34.9	34		43.9	40.6
25.9	28		3.74	5.33		9.44	6.39		13	7.71		24.6	32.5		43.4	40.9
28.1	24.3		4.38	5.46		8.72	5.06		6.34	13.7		29.9	27.6		46.8	41.8
27.3	30.4		4.54	3.4		6.27	11.2		10.1	9.48		32.7	33.7		39.3	42.4
28.6	26.9		3.6	3.54		9.85	10.7		7.14	8.96		36.5	41.3		47	45.3
27.3	25.7		4.26	3.67		4.16	12.9		8.93	13		33.9	40.6		42.9	45
