# Supplementary material for: Immunotherapies targeting the oncogenic fusion gene CLDN18-ARHGAP in gastric cancer
Source: EMBO Mol Med. 2024 Aug 20;16(9):2170–87. doi: 10.1038/s44321-024-00120-3 (PMC11393071; doi:10.1038/s44321-024-00120-3)
Supplement: Supplementary file 6 — Source data Fig. 4 [file 44321_2024_120_MOESM6_ESM.zip › Figure4 Source Data/Fig. 4C/Fig. 4C.xlsx]

## Sheet: Sheet1
Draining Lympho Nodes Treg
MFC NC	MFC OE
2.94	3.32
3.43	3.47
2.68	4.17
3.05	3.28
3.13	3.41
3.01	3.18
