# Supplementary material for: Immunotherapies targeting the oncogenic fusion gene CLDN18-ARHGAP in gastric cancer
Source: EMBO Mol Med. 2024 Aug 20;16(9):2170–87. doi: 10.1038/s44321-024-00120-3 (PMC11393071; doi:10.1038/s44321-024-00120-3)
Supplement: Supplementary file 7 — Source data Fig. 5 [file 44321_2024_120_MOESM7_ESM.zip]

Archive with 31 entries (21 files):
- Figure5 Source Data/
- Figure5 Source Data/Fig. 5A/
- Figure5 Source Data/Fig. 5A/Fig. 5A.xlsx
- Figure5 Source Data/Fig. 5B/
- Figure5 Source Data/Fig. 5B/Fig. 5B.xlsx
- Figure5 Source Data/Fig. 5C/
- Figure5 Source Data/Fig. 5C/Fig. 5C.xlsx
- Figure5 Source Data/Fig. 5D/
- Figure5 Source Data/Fig. 5D/A01 T1.fcs
- Figure5 Source Data/Fig. 5D/A02 T2.fcs
- Figure5 Source Data/Fig. 5D/A03 T3.fcs
- Figure5 Source Data/Fig. 5D/A04 T+FAI1.fcs
- Figure5 Source Data/Fig. 5D/A05 T+FAI2.fcs
- Figure5 Source Data/Fig. 5D/A06 T+FAI3.fcs
- Figure5 Source Data/Fig. 5D/Fig. 5D.xlsx
- Figure5 Source Data/Fig. 5E/
- Figure5 Source Data/Fig. 5E/A01 T1.fcs
- Figure5 Source Data/Fig. 5E/A02 T2.fcs
- Figure5 Source Data/Fig. 5E/A03 T3.fcs
- Figure5 Source Data/Fig. 5E/A04 T+FAI1.fcs
- Figure5 Source Data/Fig. 5E/A05 T+FAI2.fcs
- Figure5 Source Data/Fig. 5E/A06 T+FAI3.fcs
- Figure5 Source Data/Fig. 5E/Fig. 5E.xlsx
- Figure5 Source Data/Fig. 5F/
- Figure5 Source Data/Fig. 5F/Fig. 5F.tif
- Figure5 Source Data/Fig. 5G/
- Figure5 Source Data/Fig. 5G/Fig. 5G.xlsx
- Figure5 Source Data/Fig. 5H/
- Figure5 Source Data/Fig. 5H/Fig. 5H.xlsx
- Figure5 Source Data/Fig. 5I/
- Figure5 Source Data/Fig. 5I/Fig. 5I.xlsx
