# Supplementary material for: Immunotherapies targeting the oncogenic fusion gene CLDN18-ARHGAP in gastric cancer
Source: EMBO Mol Med. 2024 Aug 20;16(9):2170–87. doi: 10.1038/s44321-024-00120-3 (PMC11393071; doi:10.1038/s44321-024-00120-3)
Supplement: Supplementary file 7 — Source data Fig. 5 [file 44321_2024_120_MOESM7_ESM.zip › Figure5 Source Data/Fig. 5A/Fig. 5A.xlsx]

## Sheet: Sheet1
FFA fold change
MKN45 NC	MKN45 OE		SNU601	SNU601 OE		MFC NC	MFC OE
1.00742	1.59151		1.01449	1.13236		1.06058	1.08001
0.967466	1.53253		1.01449	1.0695		0.925468	1.0597
0.946537	1.51636		1.00052	1.09481		0.946662	1.14094
1.07116	1.57915		1.00402	1.07735		1.00583	1.0544
1.00742	1.58486		0.966475	1.12275		1.06146	1.13034
