# Supplementary material for: Immunotherapies targeting the oncogenic fusion gene CLDN18-ARHGAP in gastric cancer
Source: EMBO Mol Med. 2024 Aug 20;16(9):2170–87. doi: 10.1038/s44321-024-00120-3 (PMC11393071; doi:10.1038/s44321-024-00120-3)
Supplement: Supplementary file 7 — Source data Fig. 5 [file 44321_2024_120_MOESM7_ESM.zip › Figure5 Source Data/Fig. 5C/Fig. 5C.xlsx]

## Sheet: Sheet1
FFA concentration(nmol/ml)
T	T+FAI
207.14	180.439
221.224	196.21
241.818	183.754
