# Supplementary material for: Immunotherapies targeting the oncogenic fusion gene CLDN18-ARHGAP in gastric cancer
Source: EMBO Mol Med. 2024 Aug 20;16(9):2170–87. doi: 10.1038/s44321-024-00120-3 (PMC11393071; doi:10.1038/s44321-024-00120-3)
Supplement: Supplementary file 8 — Source data Fig. 6 [file 44321_2024_120_MOESM8_ESM.zip]

Archive with 15 entries (7 files):
- Figure6 Source Data/
- Figure6 Source Data/Fig. 6B/
- Figure6 Source Data/Fig. 6B/Fig. 6B.xlsx
- Figure6 Source Data/Fig. 6D/
- Figure6 Source Data/Fig. 6D/Fig. 6D.xlsx
- Figure6 Source Data/Fig. 6E/
- Figure6 Source Data/Fig. 6E/Fig. 6E.xlsx
- Figure6 Source Data/Fig. 6F/
- Figure6 Source Data/Fig. 6F/Fig. 6F.xlsx
- Figure6 Source Data/Fig. 6H/
- Figure6 Source Data/Fig. 6H/Fig. 6H.xlsx
- Figure6 Source Data/Fig. 6I/
- Figure6 Source Data/Fig. 6I/Fig. 6I.xlsx
- Figure6 Source Data/Fig. 6J/
- Figure6 Source Data/Fig. 6J/Fig. 6J.xlsx
