# Supplementary material for: Immunotherapies targeting the oncogenic fusion gene CLDN18-ARHGAP in gastric cancer
Source: EMBO Mol Med. 2024 Aug 20;16(9):2170–87. doi: 10.1038/s44321-024-00120-3 (PMC11393071; doi:10.1038/s44321-024-00120-3)
Supplement: Supplementary file 8 — Source data Fig. 6 [file 44321_2024_120_MOESM8_ESM.zip › Figure6 Source Data/Fig. 6B/Fig. 6B.xlsx]

## Sheet: Sheet1
Body Weight Change Days	MFC NC DMSO1	MFC NC DMSO2	MFC NC DMSO3	MFC NC DMSO4	MFC NC DMSO5	MFC NC DMSO6		MFC NC PI3Ki1	MFC NC PI3Ki2	MFC NC PI3Ki3	MFC NC PI3Ki4	MFC NC PI3Ki5	MFC NC PI3Ki6		MFC OE DMSO1	MFC OE DMSO2	MFC OE DMSO3	MFC OE DMSO4	MFC OE DMSO5	MFC OE DMSO6		MFC OE PI3Ki1	MFC OE PI3Ki2	MFC OE PI3Ki3	MFC OE PI3Ki4	MFC OE PI3Ki5	MFC OE PI3Ki6
0	1.04	0.96	0.97	0.99	1.01	1.04		1	1.02	1.03	1.06	0.91	0.98		0.91	0.96	1	1.01	1.05	1.06		0.92	0.96	0.98	1.02	1.05	1.07
3	1.07	1	1.04	1.02	1.04	1.04		1.03	1.05	1.13	1.12	0.91	0.93		0.93	1.02	1.03	1.09	1.06	1.11		0.95	0.95	0.99	1.08	1.08	1.12
5	1.08	1.02	1.12	1.03	1.06	1.05		1.05	1.09	1.12	1.12	0.97	1		0.97	1.04	1.06	1.08	1.07	1.07		0.95	1	1.02	1.06	1.12	1.09
7	1.15	1.09	1.12	1.16	1.14	1.13		1.08	1.15	1.16	1.12	1.03	1.13		1.01	1.06	1.08	1.12	1.08	1.13		0.97	1.02	1.04	1.09	1.11	1.07
9	1.13	1.1	1.13	1.09	1.09	1.1		1.07	1.11	1.09	1.11	1.02	1.08		1.03	1.06	1.14	1.11	1.11	1.13		1	1.05	1.06	1.13	1.14	1.09
11	1.14	1.13	1.18	1.11	1.1	1.1		1.1	1.13	1.12	1.14	1.02	1.09		1.03	1.08	1.15	1.13	1.11	1.16		1.03	1.08	1.13	1.17	1.18	1.13
13	1.15	1.15	1.2	1.13	1.15	1.15		1.11	1.16	1.14	1.16	1.04	1.16		1.05	1.08	1.15	1.14	1.13	1.16		1.05	1.07	1.11	1.16	1.17	1.13
