# Supplementary material for: Immunotherapies targeting the oncogenic fusion gene CLDN18-ARHGAP in gastric cancer
Source: EMBO Mol Med. 2024 Aug 20;16(9):2170–87. doi: 10.1038/s44321-024-00120-3 (PMC11393071; doi:10.1038/s44321-024-00120-3)
Supplement: Supplementary file 8 — Source data Fig. 6 [file 44321_2024_120_MOESM8_ESM.zip › Figure6 Source Data/Fig. 6D/Fig. 6D.xlsx]

## Sheet: Sheet1
Tumor volume(mm3) Days	MFC NC DMSO1	MFC NC DMSO2	MFC NC DMSO3	MFC NC DMSO4	MFC NC DMSO5	MFC NC DMSO6		MFC NC PI3Ki1	MFC NC PI3Ki2	MFC NC PI3Ki3	MFC NC PI3Ki4	MFC NC PI3Ki5	MFC NC PI3Ki6		MFC OE DMSO1	MFC OE DMSO2	MFC OE DMSO3	MFC OE DMSO4	MFC OE DMSO5	MFC OE DMSO6		MFC OE PI3Ki1	MFC OE PI3Ki2	MFC OE PI3Ki3	MFC OE PI3Ki4	MFC OE PI3Ki5	MFC OE PI3Ki6
0	0	0	0	0	0	0		0	0	0	0	0	0		0	0	0	0	0	0		0	0	0	0	0	0
3	50.66	57.51	29.19	28.61	42.39	51.85		18.1	40.86	30.04	39.22	55.66	51.23		30.0357	65.9407	40.3202	11.495	30.498	59.5087		43.5767	43.0143	57.3716	62.0453	40.6631	12.3537
5	58.15	39.7	48.22	85.82	70.48	59.17		44.28	61.34	55.21	50.4	83.14	41.24		52.0784	146.921	165.009	106.212	68.9517	120.264		79.076	48.6	50.5677	115.368	51.6703	77.315
7	122.51	51.26	104.36	112.9	93.75	75.65		42.88	87.64	106.84	57.99	153	50.88		130.563	255.964	210.114	169.663	139.215	199.246		95.8455	71.2693	106.767	153.807	84.9044	82.0205
9	206.83	151.55	98.5	234.01	187.53	136.28		99.32	224.88	169	161.01	269.95	122.85		144.333	358.573	254.254	202.2	128.475	157.208		101.083	75.6968	186.018	130.462	110.258	155.429
11	260.12	161.2	242.33	358.64	276.95	289.94		255.53	249.96	305.56	255.89	390.07	286.57		169.925	518.741	319.771	205.688	225.609	216.782		174.901	130.018	175.355	150.579	128.404	108.04
13	485.17	218.68	458.77	454.73	476.38	446.62		475.56	335.23	468.22	322.91	413.41	273.21		269.436	907.544	552.833	269.981	277.024	363.245		183.882	216.212	212.789	184.961	211.003	229.405
