# Supplementary material for: Immunotherapies targeting the oncogenic fusion gene CLDN18-ARHGAP in gastric cancer
Source: EMBO Mol Med. 2024 Aug 20;16(9):2170–87. doi: 10.1038/s44321-024-00120-3 (PMC11393071; doi:10.1038/s44321-024-00120-3)
Supplement: Supplementary file 8 — Source data Fig. 6 [file 44321_2024_120_MOESM8_ESM.zip › Figure6 Source Data/Fig. 6E/Fig. 6E.xlsx]

## Sheet: Sheet1
MFC NC DMSO	MFC NC PI3Ki	MFC OE DMSO	MFC OE PI3Ki
Draining lympho nodes treg
2.3	1.54	3.15	2.68
1.98	1.11	3.16	2.16
1.24	1.92	3.16	2.02
2.01	2.19	2.94	2.5
2.36	1.75	2.84	2.09
1.46	1.67	2.53	2.36
