# Supplementary material for: Immunotherapies targeting the oncogenic fusion gene CLDN18-ARHGAP in gastric cancer
Source: EMBO Mol Med. 2024 Aug 20;16(9):2170–87. doi: 10.1038/s44321-024-00120-3 (PMC11393071; doi:10.1038/s44321-024-00120-3)
Supplement: Supplementary file 8 — Source data Fig. 6 [file 44321_2024_120_MOESM8_ESM.zip › Figure6 Source Data/Fig. 6I/Fig. 6I.xlsx]

## Sheet: Sheet1
MFC NC DMSO	MFC NC PI3Ki	MFC OE DMSO	MFC OE PI3Ki
Draining lympho nodes Treg
4.44	2.51	12.1	5
1.93	3.87	3.9	4.43
2.84	3.97	5.19	3.3
2.56	2.74	7.18	2.52
2.79	2.75	9.61	4.53
